# Supplementary material for: Signs of Neutralization in a Redundant Gene Involved in Homologous Recombination in Wolbachia Endosymbionts
Source: Genome Biol Evol. 2014 Sep 17;6(10):2654–64. doi: 10.1093/gbe/evu207 (PMC4224334; doi:10.1093/gbe/evu207)
Supplement: Supplementary Data [file supp_evu207_SupplTable_S1.xls]

## Sheet: Sheet1
Supplementary Table S1: 12 HR gene amplification in 14 Wolbachia strains from supergroups A and B. + amplification, - no amplification. No amplification might result from gene loss or PCR bias amplification.
Supergroups	Strains	Hosts	addA	addB	priA	recA	recF	recG	recJ	recO	recR	ruvA	ruvB	ruvC
A	Atab	Asobara tabida	+	+	+	-	-	+	-	-	-	+	+	+
	Ajap	Asobara japonica	+	+	+	+	+	+	+	+	-	+	+	+
	Abil	Aleochara bilineata	+	+	+	+	-	+	-	-	-	-	-	+
	Dyak	Drososphila yakuba	-	+	-	+	+	+	+	+	+	+	+	+
	Zsep	Zaprionus sepsoides	+	+	+	+	+	+	+	+	+	+	+	+
	Dtri	Drosophila triauraria	+	+	+	+	+	+	-	-	-	-	-	+
	Lhet	Leptopilina heterotoma	+	+	-	+	+	+	-	-	-	-	-	+
	Daur	Drosophila auraria	+	+	+	+	+	+	+	-	-	-	-	+
B	wCon	Cyclisticus convexus	-	+	+	+	+	+	-	+	-	+	+	+
	wPet	Porcellio dilatatus petiti	-	+	+	+	-	+	-	-	-	-	-	+
	wVulM	Armadillidium vulgare	+	+	+	+	+	+	+	+	+	+	+	+
	wAse	Oniscus asellus	+	+	+	+	+	+	+	+	-	+	+	+
	wBre	Helleria brevicornis	+	+	+	+	+	-	+	+	-	+	+	+
	wVulC	Armadillidium vulgare	+	+	+	+	+	+	+	+	+	+	+	+
*
