# Supplementary material for: Signs of Neutralization in a Redundant Gene Involved in Homologous Recombination in Wolbachia Endosymbionts
Source: Genome Biol Evol. 2014 Sep 17;6(10):2654–64. doi: 10.1093/gbe/evu207 (PMC4224334; doi:10.1093/gbe/evu207)
Supplement: Supplementary Data [file supp_evu207_SupplTable_S2.xls]

## Sheet: Sheet1
Supplementary Table S2: Primers and PCR conditions. In green, blue, yellow and white, primers specific of Wolbachia from supergroup A, B hosted by insects, B hosted by isopods and all groups respectively.
Gene	Primer Name	Primer sequence 5'->3'	Product size (bp)	Annealing temperature (°C)
addA	AddA_F_G1	GTACAGGAGCATGCCTAAG
	AddA_R_A1	AGCAGGATAACGGTTGAGTA	3791 (G1+A1)	60
	AddA_R_A2	ACGTAGTAGCTATTTCTTGC	sequencing	55
	AddA_R_B1	CTCAAGTTGCATATGGTGTG	3898 (G1+B1)	60
	AddA_seq_F1	GGAAAATTATAACAAATCTCTG	sequencing	55
	AddA_seq_R1	GATTTCAAGGAGCAAATC	sequencing	55
	AddA_seq_F2	TTAACAAGAGCAAGAAGGCTTT	sequencing	55
	AddA_seq_F3	TTAGTTGATTACATAATAAG	sequencing	55
	AddA_seq_F4	CAATTCACAAATCAAAAGGTC	sequencing	55
	AddA_seq_F5	AAAGCAATCATAATTGACTA	sequencing	55
addB	AddB_F_G1	CCCACTTTGCTTGTGRTTCT
	AddB_R_A1	CCAGTGTCAGGTACTCGGATG	3152 (G1+A1)	60
	AddB_R_B1	GAATATAGTAGGCAGGATAGGG	3138 (G1+B1)	60
	AddB_seq_R1	AGTATCGAAGTTTTGACCTCAA	~1511 (G1+R1)	55
	AddB_seq_F1	GATAAATTACTTGCAGCTCGT	sequencing	55
	AddB_seq_R2	ATTAAAGAGAAAGACTGGAAAT	sequencing	55
	AddB_seq_F2	ATAAATTCAGCTTATATCACAA	sequencing	55
	AddB_seq_F3	TTTTCAAATATGTGGTGGGTAAG	sequencing	55
priA	PriA_F_A1	AGGTTCGCCTTTTTCTATTT	2840	60
	PriA_R_A1	CAAGAGCTGTGAATGTGAAG
	PriA_F_B1	TGAAAGTGTGGCTTCTACCT	2316	60
	PriA_R_B1	ATGCCTTATCCCTTTCCTAC
	PriA_F_B2	TCGGTCTATTGGGTCACCTT	2855	60
	PriA_R_B2	GGATCTCCATTTACAGGGACTCT
	PriA_seq_F1	AAGCAGGAAATAAGTGAAATA	sequencing	55
	PriA_seq_F2	CACAATTRGTAAATCGTGTTC	sequencing	55
	PriA_seq_F3	TGTGGATATAAAATTTCCTGC	sequencing	55
	PriA_seq_F1bis	AAGCAGGAAATAAGCAAAATA	sequencing	55
	PriA_F_B3	GGTCTATTGGGTCACCTTTT	2608	55
	PriA_R_B3	AGCAATCCCTACAAATGTCA
	PriA_seq_R1	GCTGCTTATAATCGCAGTC	sequencing	55
recA	RecA_F_G1	TAYTARAAAAMCCTTGGCAG
	RecA_R_A1	ATACTGTAACAACCCGTCCA	1186 (G1+A1)	55
	RecA_R_B1	ACATGATGATGCTGACTTGA	1470 (G1+B1)	55
	RecA_R_B2	AATTTGTCGTAAACCACCAC	1274 (G1+B2)	55
	RecA_seq_F1	TCCAAGAGCTGAAATTGAAGG	sequencing	55
	RecA_seq_R1	CTCCTATTTTCATACGAATTT	sequencing	55
recF	RecF_F_G1	TTCTCTGCCRTTTTCTTTAG
	RecF_R_A1	ACGTTGTTTTCTTGCTGTTT	1412 (G1+A1)	55
	RecF_R_B1	ATGTCCGAAATCAAGATCAG	1410 (G1+B1)	55
	RecF_R_B2	ACGTCTGAAACCAAGATCAG	1500 (G1+B2)	55
recG	RecG_F_G1	GGCTCTATAACAGTTTTACACAT
	RecG_R_A1	GAATCCCCGAGTTAGCTAGT	2363 (G1+A1)	55
	RecG_R_B1	TTGCATCACCTTTTAAACCT	2456 (G1+B1)	52
	RecG_F_B2	TCTGCCTGAGCTTTTAGCGTA	2291	60
	RecG_R_B2	CTCCCGTTTGTCAAGTGGTT
	RecG_seq_F1	TCAAYCAATTTAAAGAAATAGC	sequencing	55
	RecG_seq_F2	AATGTGGTAGAAAAYAACATGC	sequencing	55
	RecG_seq_F3	AGCATATTGGATTTGTCCAT	sequencing	55
	RecG_seq_R1	TCATCTATCCACTCTGGYAA	sequencing	55
	RecG_seq_F4	AAAATTTGCTGAACATTGGC	sequencing	55
recJ	RecJ_F_A1	ATGACACCGAAGGGGCTACT	1985	60
	RecJ_R_A1	TGACACCAGTTGTTGTAAACTCA
	RecJ_F_B1	TGTGATTCCTTTCGAGTGACA	1945	60
	RecJ_R_B1	GGACACATGCTTGCTGACAT
	RecJ_F_B2	AAGCCAATTTTCAGTGTCAGC	2176	60
	RecJ_R_B2	CTCCTCTTTTGCTGCAGGTC
	RecJ_seq_F1	CACAGATGCTTTATTACAAC	sequencing	55
	RecJ_seq_F2	GGGTTTAGTATTGGGCCATG	sequencing	55
	RecJ_seq_F3	AATGGAATAGGAAAAGCAAG	sequencing	55
	RecJ_seq_R1	TGCATCTTCTATTGGTTGAT	sequencing	55
recO	RecO_F_A1	TACACTCCGAGACATGAACA	1163	55
	RecO_R_A1	TGACGATAAGTTCGTCATCC
	RecO_F_B1	TAATTTGCCTCGGTTGTACT	1279	55
	RecO_R_B1	TGTTGTAATGCCAGATACCA
	RecO_F_B2	TTAACCAAATTTGCCGTATT	1049	60
	RecO_R_B1	TGTTGTAATGCCAGATACCA
recR	RecR_F_A1	AACAAAGCCATCCCAGTGTC	1051	60
	RecR_R_A1	CTTGCCCCATCCATCATATC
	RecR_F_B1	TTGCTTGCCAACACTACAGG	1167	60
	RecR_R_B1	AGCGCAATGAAATCAAGAGC
	RecR_F_B2	TGCTTTTCTTCATTTGTTTCCA	876	60
	RecR_R_B2	TTTCTAGGCTGAAGTATGCCACT
ruvAB	RuvAB_F_G1	CGTTTGCTTGACCTAAGAT
	RuvAB_R_A1	CTCATTCCATTCTTCTGCAT	1855 (G1+A1)	49
	RuvAetB_R_B1	TTCATTGCTTTTTCTCCATT	1949 (G1+B1)	49
	RuvAetB_R_B2	ATTCTTATTTGCCCACACAC	1708 (G1+B2)	55
	RuvAB_seq_F1	TGGACACTAARGATATTATTCG	sequencing	55
	RuvAB_seq_F2	CTGCTATGGAAGATTTTTGCC	sequencing	55
	RuvAB_seq_R1	CATCTTCAGWRTATTCYTTAC	sequencing	55
	RuvAB_seq_F1bis	TGGACACTAGAGATATTATTCG	sequencing	55
	RuvAB_seq_F2bis	CTGCTATGGAAGACTTTTGCC	sequencing	55
	RuvAB_seq_R1bis	CATCTTCAGAATATTCCTTAC	sequencing	55
ruvC	RuvC_F_G1	TCYTGGTATTGGCACTTTGT
	RuvC_R_A1	GCCTTGACATGGGAGAAAAG	1015 (G1+A1)	60
	RuvC_R_B1	GGAAACAAGCCTAATGATCTGC	1073 (G1+B1)	60
	RuvC_R_B2	TGTGCCTTGATATGGGAGAA	1002 (G1+B2)	60
