# Supplementary material for: Signs of Neutralization in a Redundant Gene Involved in Homologous Recombination in Wolbachia Endosymbionts
Source: Genome Biol Evol. 2014 Sep 17;6(10):2654–64. doi: 10.1093/gbe/evu207 (PMC4224334; doi:10.1093/gbe/evu207)
Supplement: Supplementary Data [file supp_evu207_SupplTable_S3.xls]

## Sheet: Sheet1
Supplementary Table S3: Pairwise distance matrix between 29 Wolbachia strains based on 12 concatenated HR genes. Number of base substitutions per site are shown. Analyses were conducted using MEGA5 based on the Maximum Composite Likelihood model, with a gamma distribution (G=5) and pairwise deletion mode.
strains	wMel	wRi	wHa	wUni	wWil	wSuzi	Atab	Ajap	Abil	Dyak	Zsep	Dtri	Lhet	Daur	wPip-Pel	wAlbB	wDi	wVitB	wNo	wBol1	wPip-JHB	wPip-Mol	wCon	wPet	wVulM	wAse	wBre	wVulC
wRi	0.014
wHa	0.015	0.015
wUni	0.009	0.014	0.012
wWil	0.001	0.017	0.016	0.01
wSuzi	0.014	0	0.015	0.014	0.017
Atab	0.012	0.016	0.017	0.013	0.012	0.016
Ajap	0.007	0.015	0.015	0.01	0.008	0.015	0.012
Abil	0.01	0.017	0.015	0.001	0.01	0.017	0.012	0.014
Dyak	0.001	0.013	0.012	0.007	0.001	0.013	0.01	0.005	0.007
Zsep	0	0.014	0.015	0.009	0.001	0.014	0.012	0.007	0.01	0
Dtri	0.017	0	0.017	0.016	0.019	0	0.016	0.017	0.017	0.016	0.017
Lhet	0.017	0.001	0.019	0.015	0.019	0.001	0.017	0.018	0.016	0.017	0.017	0.001
Daur	0.015	0	0.015	0.014	0.019	0	0.016	0.016	0.017	0.014	0.015	0.001	0.001
wPip-Pel	0.1	0.1	0.101	0.1	0.106	0.1	0.11	0.101	0.111	0.094	0.1	0.107	0.105	0.103
wAlbB	0.101	0.101	0.102	0.099	0.104	0.101	0.11	0.102	0.11	0.093	0.101	0.107	0.105	0.103	0.025
wDi	0.1	0.101	0.101	0.098	0.105	0.101	0.108	0.1	0.109	0.094	0.1	0.107	0.106	0.104	0.032	0.032
wNo	0.101	0.101	0.103	0.099	0.106	0.101	0.108	0.101	0.109	0.095	0.101	0.106	0.103	0.102	0.03	0.025	0.029
wVitB	0.1	0.098	0.1	0.099	0.105	0.098	0.109	0.1	0.109	0.095	0.1	0.105	0.104	0.101	0.017	0.027	0.028	0.025
wBol1	0.099	0.1	0.101	0.099	0.105	0.1	0.109	0.1	0.11	0.093	0.099	0.107	0.106	0.103	0.008	0.023	0.031	0.031	0.018
wPip-JHB	0.1	0.1	0.102	0.1	0.106	0.1	0.11	0.101	0.111	0.094	0.1	0.107	0.106	0.103	0	0.025	0.032	0.03	0.017	0.008
wPip-Mol	0.1	0.1	0.101	0.1	0.106	0.1	0.11	0.101	0.111	0.094	0.1	0.107	0.106	0.103	0	0.025	0.032	0.03	0.017	0.008	0
wCon	0.095	0.093	0.095	0.096	0.098	0.093	0.099	0.094	0.101	0.091	0.094	0.097	0.094	0.097	0.054	0.057	0.061	0.058	0.054	0.055	0.054	0.054
wPet	0.098	0.095	0.097	0.1	0.099	0.095	0.1	0.098	0.099	0.094	0.098	0.096	0.093	0.097	0.068	0.071	0.068	0.064	0.065	0.069	0.068	0.068	0.03
wVulM	0.089	0.088	0.09	0.088	0.093	0.088	0.093	0.089	0.095	0.083	0.089	0.09	0.087	0.089	0.058	0.059	0.06	0.058	0.057	0.059	0.058	0.058	0.025	0.011
wAse	0.089	0.088	0.09	0.088	0.092	0.088	0.093	0.089	0.095	0.084	0.089	0.09	0.089	0.089	0.06	0.062	0.062	0.059	0.059	0.061	0.059	0.059	0.028	0.012	0.004
wBre	0.092	0.091	0.093	0.093	0.098	0.091	0.1	0.092	0.103	0.088	0.092	0.096	0.094	0.093	0.055	0.057	0.057	0.056	0.054	0.056	0.055	0.055	0.025	0.013	0.006	0.005
wVulC	0.092	0.09	0.092	0.092	0.096	0.09	0.098	0.092	0.099	0.087	0.092	0.094	0.091	0.092	0.056	0.058	0.059	0.057	0.056	0.057	0.056	0.056	0.02	0.01	0.006	0.008	0.006
wBm	0.107	0.108	0.108	0.109	0.106	0.108	0.112	0.108	0.111	0.108	0.107	0.111	0.116	0.111	0.13	0.131	0.131	0.132	0.127	0.129	0.13	0.13	0.129	0.133	0.126	0.129	0.128	0.127
