# Supplementary material for: Signs of Neutralization in a Redundant Gene Involved in Homologous Recombination in Wolbachia Endosymbionts
Source: Genome Biol Evol. 2014 Sep 17;6(10):2654–64. doi: 10.1093/gbe/evu207 (PMC4224334; doi:10.1093/gbe/evu207)
Supplement: Supplementary Data [file supp_evu207_SupplTable_S4.xls]

## Sheet: Sheet1
Supplementary Table S4: Jackknifed selection analyses of 12 HR genes comparing a 1 Ka/Ks ratio model versus a neutral Ka/Ks ratio model.
*5 tree topologies presented in Supplementary Figure S1
Genes	Tree*	Models				Likelihood Ratio Test			Best-fit model	Ka/Ks values of the best-fit model
		1 Ka/Ks		Neutral Ka/Ks
		lnl	df	lnl	df	ΔlnL	df	p-value
addA_1	1	-8410.8	32	-8686.17	31	550.751	1	< 0.001	1 Ka/Ks	0.20547
	2	-8477.79	32	-8752.81	31	550.044	1	< 0.001	1 Ka/Ks	0.20744
	3	-8472.31	32	-8746.61	31	548.606	1	< 0.001	1 Ka/Ks	0.2095
	4	-8520.76	32	-8795.29	31	549.055	1	< 0.001	1 Ka/Ks	0.21184
	5	-8483.95	32	-8759.87	31	551.85	1	< 0.001	1 Ka/Ks	0.20762
addA_2	1	-1314.11	32	-1357.09	31	85.9616	1	< 0.001	1 Ka/Ks	0.1989
	2	-1311.81	32	-1357.57	31	91.5086	1	< 0.001	1 Ka/Ks	0.18721
	3	-1314.11	32	-1357.09	31	85.9616	1	< 0.001	1 Ka/Ks	0.1989
	4	-1306.24	32	-1348.9	31	85.3287	1	< 0.001	1 Ka/Ks	0.19738
	5	-1314.21	32	-1357.21	31	86.0056	1	< 0.001	1 Ka/Ks	0.19863
addB	1	-9939.82	38	-10101.9	37	324.178	1	< 0.001	1 Ka/Ks	0.34496
	2	-10160.3	38	-10325	37	329.491	1	< 0.001	1 Ka/Ks	0.34875
	3	-9870.94	38	-10033	37	324.212	1	< 0.001	1 Ka/Ks	0.34321
	4	-9928.42	38	-10091.6	37	326.3	1	< 0.001	1 Ka/Ks	0.34183
	5	-10028	38	-10194.9	37	333.898	1	< 0.001	1 Ka/Ks	0.34285
priA	1	-7275.39	38	-7676.77	37	802.764	1	< 0.001	1 Ka/Ks	0.14298
	2	-7256.03	38	-7654.52	37	796.987	1	< 0.001	1 Ka/Ks	0.14255
	3	-7179.83	38	-7565.22	37	770.782	1	< 0.001	1 Ka/Ks	0.14494
	4	-7201.98	38	-7585.55	37	767.148	1	< 0.001	1 Ka/Ks	0.1468
	5	-7275.4	38	-7676.78	37	802.75	1	< 0.001	1 Ka/Ks	0.14299
recA	1	-3000.97	36	-3337.31	35	672.681	1	< 0.001	1 Ka/Ks	0.04856
	2	-3000.97	36	-3337.36	35	672.777	1	< 0.001	1 Ka/Ks	0.04856
	3	-2975.05	36	-3301.13	35	652.17	1	< 0.001	1 Ka/Ks	0.04915
	4	-2949.56	36	-3263.35	35	627.568	1	< 0.001	1 Ka/Ks	0.05003
	5	-3000.97	36	-3337.31	35	672.681	1	< 0.001	1 Ka/Ks	0.04856
recF	1	-3481.11	34	-3580.09	33	197.966	1	< 0.001	1 Ka/Ks	0.23623
	2	-3486.52	34	-3584.62	33	196.195	1	< 0.001	1 Ka/Ks	0.23899
	3	-3686.93	34	-3804.9	33	235.942	1	< 0.001	1 Ka/Ks	0.22473
	4	-3595.7	34	-3707.67	33	223.94	1	< 0.001	1 Ka/Ks	0.22578
	5	-3481.11	34	-3580.09	33	197.966	1	< 0.001	1 Ka/Ks	0.23623
recG	1	-7043.31	36	-7442.99	35	799.351	1	< 0.001	1 Ka/Ks	0.13496
	2	-7030.9	36	-7424.81	35	787.827	1	< 0.001	1 Ka/Ks	0.13625
	3	-7027.36	36	-7435.59	35	816.455	1	< 0.001	1 Ka/Ks	0.13225
	4	-7285.38	36	-7744.79	35	918.824	1	< 0.001	1 Ka/Ks	0.12788
	5	-7012.01	36	-7402.1	35	780.18	1	< 0.001	1 Ka/Ks	0.13625
recJ	1	-5154.85	32	-5475.7	31	641.704	1	< 0.001	1 Ka/Ks	0.11229
	2	-5154.9	32	-5475.72	31	641.645	1	< 0.001	1 Ka/Ks	0.11231
	3	-5284.38	32	-5620.89	31	673.021	1	< 0.001	1 Ka/Ks	0.11265
	4	-5151.2	32	-5473.11	31	643.821	1	< 0.001	1 Ka/Ks	0.11165
	5	-5154.85	32	-5475.7	31	641.704	1	< 0.001	1 Ka/Ks	0.11229
recO	1	-1963.48	34	-2041.23	33	155.495	1	< 0.001	1 Ka/Ks	0.14425
	2	-1966.22	34	-2044.86	33	157.283	1	< 0.001	1 Ka/Ks	0.14285
	3	-1966.25	34	-2046.58	33	160.647	1	< 0.001	1 Ka/Ks	0.14112
	4	-1966.25	34	-2046.58	33	160.647	1	< 0.001	1 Ka/Ks	0.14112
	5	-1963.48	34	-2041.23	33	155.495	1	< 0.001	1 Ka/Ks	0.14425
recR	1	-1789.78	24	-1937.41	23	295.27	1	< 0.001	1 Ka/Ks	0.07977
	2	-1791.53	24	-1937.91	23	292.749	1	< 0.001	1 Ka/Ks	0.08143
	3	-1809.9	24	-1970.63	23	321.446	1	< 0.001	1 Ka/Ks	0.07492
	4	-1801.91	24	-1952.35	23	300.881	1	< 0.001	1 Ka/Ks	0.07926
	5	-1789.78	24	-1937.41	23	295.27	1	< 0.001	1 Ka/Ks	0.07977
ruvA	1	-1877.34	36	-1937.27	35	119.868	1	< 0.001	1 Ka/Ks	0.21696
	2	-1895.34	36	-1957.54	35	124.401	1	< 0.001	1 Ka/Ks	0.215
	3	-1882.33	36	-1942.58	35	120.497	1	< 0.001	1 Ka/Ks	0.21761
	4	-1876.99	36	-1937.94	35	121.893	1	< 0.001	1 Ka/Ks	0.21451
	5	-1893.88	36	-1955.58	35	123.393	1	< 0.001	1 Ka/Ks	0.21642
ruvB	1	-2674.07	36	-2879.01	35	409.879	1	< 0.001	1 Ka/Ks	0.07358
	2	-2688.91	36	-2901.32	35	424.805	1	< 0.001	1 Ka/Ks	0.07165
	3	-2696.78	36	-2905.41	35	417.25	1	< 0.001	1 Ka/Ks	0.07354
	4	-2674.93	36	-2882.09	35	414.315	1	< 0.001	1 Ka/Ks	0.07302
	5	-2674.08	36	-2879.01	35	409.879	1	< 0.001	1 Ka/Ks	0.07358
ruvC	1	-1605.32	38	-1657.65	37	104.668	1	< 0.001	1 Ka/Ks	0.21969
	2	-1610.94	38	-1662.18	37	102.473	1	< 0.001	1 Ka/Ks	0.22097
	3	-1649.44	38	-1704.26	37	109.641	1	< 0.001	1 Ka/Ks	0.21936
	4	-1616.47	38	-1669.92	37	106.882	1	< 0.001	1 Ka/Ks	0.21842
	5	-1605.32	38	-1657.65	37	104.668	1	< 0.001	1 Ka/Ks	0.21969
