# Supplementary material for: Signs of Neutralization in a Redundant Gene Involved in Homologous Recombination in Wolbachia Endosymbionts
Source: Genome Biol Evol. 2014 Sep 17;6(10):2654–64. doi: 10.1093/gbe/evu207 (PMC4224334; doi:10.1093/gbe/evu207)
Supplement: Supplementary Data [file supp_evu207_SupplTable_S5.xls]

## Sheet: Sheet1
Supplementary Table S5: Jackknifed selection analyses of 12 HR genes comparing a 1 Ka/Ks ratio model versus the 3 Ka/Ks ratio model.
*5 tree topologies presented in Supplementary Figure S1
Genes	Tree*	Models	modèle précédent	Bestfit previous model		Likelihood Ratio Test			Best-fit model	Ka/Ks values of the best-fit model
		3 Ka/Ks		1 Ka/Ks
genes		lnl	df	lnl	df	ΔlnL	df	p-value		A	B insects	B isopods
addA_1	1	-8405.48	35	-8410.8	32	10.6298	3	0.01391	3 Ka/Ks	0.21395	0.27663	0.18855
	2	-8472.33	35	-8477.79	32	10.9234	3	0.012	3 Ka/Ks	0.22137	0.27737	0.18577
	3	-8465.84	35	-8472.31	32	12.9419	3	0.004764	3 Ka/Ks	0.21448	0.29036	0.17539
	4	-8514.03	35	-8520.76	32	13.4665	3	0.003729	3 Ka/Ks	0.21411	0.29104	0.19308
	5	-8478.55	35	-8483.95	32	10.7973	3	0.01287	3 Ka/Ks	0.22091	0.27735	0.18591
addA_2	1	-1312.4	35	-1314.11	32	3.42912	3	0.3301	1 Ka/Ks	0.1989
	2	-1309.76	35	-1311.81	32	4.11318	3	0.2495	1 Ka/Ks	0.18721
	3	-1312.4	35	-1314.11	32	3.42898	3	0.3301	1 Ka/Ks	0.1989
	4	-1304.71	35	-1306.24	32	3.058	3	0.3828	1 Ka/Ks	0.19738
	5	-1312.5	35	-1314.21	32	3.42318	3	0.3309	1 Ka/Ks	0.19863
addB	1	-9931.03	41	-9939.82	38	17.5784	3	<0.001	3 Ka/Ks	0.33321	0.4452	0.39246
	2	-10152.1	41	-10160.3	38	16.4241	3	<0.001	3 Ka/Ks	0.34337	0.44693	0.38909
	3	-9863.16	41	-9870.94	38	15.5597	3	0.001396	3 Ka/Ks	0.33954	0.43127	0.39539
	4	-9919.86	41	-9928.42	38	17.1078	3	<0.001	3 Ka/Ks	0.3339	0.44248	0.38212
	5	-10019.1	41	-10028	38	17.8823	3	<0.001	3 Ka/Ks	0.32465	0.44639	0.39197
priA	1	-7274.74	41	-7275.39	38	1.30442	3	0.7281	1 Ka/Ks	0.14298
	2	-7255.36	41	-7256.03	38	1.33091	3	0.7218	1 Ka/Ks	0.14255
	3	-7179.12	41	-7179.83	38	1.42674	3	0.6993	1 Ka/Ks	0.14494
	4	-7201.12	41	-7201.98	38	1.70779	3	0.6352	1 Ka/Ks	0.1468
	5	-7274.75	41	-7275.4	38	1.30826	3	0.7272	1 Ka/Ks	0.14299
recA	1	-3000.14	39	-3000.97	36	1.65338	3	0.6473	1 Ka/Ks	0.04856
	2	-3000.14	39	-3000.97	36	1.65339	3	0.6473	1 Ka/Ks	0.04856
	3	-2974.13	39	-2975.05	36	1.84447	3	0.6053	1 Ka/Ks	0.04915
	4	-2948.88	39	-2949.56	36	1.37055	3	0.7125	1 Ka/Ks	0.05003
	5	-3000.14	39	-3000.97	36	1.65338	3	0.6473	1 Ka/Ks	0.04856
recF	1	-3477.98	37	-3481.11	34	6.2645	3	0.09943	1 Ka/Ks	0.23623
	2	-3482.84	37	-3486.52	34	7.36014	3	0.06126	1 Ka/Ks	0.23899
	3	-3682.95	37	-3686.93	34	7.97387	3	0.04655	3 Ka/Ks	0.40268	0.1748	0.21303
	4	-3591.86	37	-3595.7	34	7.67517	3	0.05322	1 Ka/Ks	0.22578
	5	-3477.98	37	-3481.11	34	6.2645	3	0.09943	1 Ka/Ks	0.23623
recG	1	-7041.03	39	-7043.31	36	4.56254	3	0.2068	1 Ka/Ks	0.13496
	2	-7028.54	39	-7030.9	36	4.70167	3	0.195	1 Ka/Ks	0.13625
	3	-7025.74	39	-7027.36	36	3.24367	3	0.3556	1 Ka/Ks	0.13225
	4	-7284.79	39	-7285.38	36	1.17407	3	0.7592	1 Ka/Ks	0.12788
	5	-7009.78	39	-7012.01	36	4.47742	3	0.2143	1 Ka/Ks	0.13625
recJ	1	-5151.67	35	-5154.85	32	6.35339	3	0.09563	1 Ka/Ks	0.11229
	2	-5151.72	35	-5154.9	32	6.35497	3	0.09556	1 Ka/Ks	0.11231
	3	-5281.37	35	-5284.38	32	6.02879	3	0.1102	1 Ka/Ks	0.11265
	4	-5148.3	35	-5151.2	32	5.80506	3	0.1215	1 Ka/Ks	0.11165
	5	-5151.67	35	-5154.85	32	6.35339	3	0.09563	1 Ka/Ks	0.11229
recO	1	-1958.12	37	-1963.48	34	10.716	3	0.01337	3 Ka/Ks	0.30429	0.18217	0.28259
	2	-1960.91	37	-1966.22	34	10.6196	3	0.01397	3 Ka/Ks	0.29422	0.17987	0.2865
	3	-1961.05	37	-1966.25	34	10.4071	3	0.0154	3 Ka/Ks	0.30663	0.15793	0.28862
	4	-1961.05	37	-1966.25	34	10.4071	3	0.0154	3 Ka/Ks	0.30663	0.15793	0.28662
	5	-1958.12	37	-1963.48	34	10.716	3	0.01337	3 Ka/Ks	0.30429	0.18217	0.28259
recR	1	-1789.11	27	-1789.78	24	1.34872	3	0.7176	1 Ka/Ks	0.07977
	2	-1790.69	27	-1791.53	24	1.69112	3	0.6389	1 Ka/Ks	0.08143
	3	-1808.61	27	-1809.9	24	2.57819	3	0.4613	1 Ka/Ks	0.07492
	4	-1801.1	27	-1801.91	24	1.6164	3	0.6557	1 Ka/Ks	0.07926
	5	-1789.11	27	-1789.78	24	1.34872	3	0.7176	1 Ka/Ks	0.07977
ruvA	1	-1873.11	39	-1877.34	36	8.45041	3	0.03756	3 Ka/Ks	0.31662	0.21777	0.43818
	2	-1891.26	39	-1895.34	36	8.15961	3	0.04283	3 Ka/Ks	0.2991	0.21859	0.4393
	3	-1877.76	39	-1882.33	36	9.14134	3	0.02747	3 Ka/Ks	0.31543	0.22138	0.45492
	4	-1872.78	39	-1876.99	36	8.42595	3	0.03798	3 Ka/Ks	0.31542	0.22277	0.42563
	5	-1889.91	39	-1893.88	36	7.93765	3	0.04732	3 Ka/Ks	0.29937	0.21828	0.4393
ruvB	1	-2670.97	39	-2674.07	36	6.21689	3	0.1015	1 Ka/Ks	0.07358
	2	-2685.33	39	-2688.91	36	7.15746	3	0.06704	1 Ka/Ks	0.07165
	3	-2693.64	39	-2696.78	36	6.27895	3	0.0988	1 Ka/Ks	0.07354
	4	-2671.82	39	-2674.93	36	6.22593	3	0.1011	1 Ka/Ks	0.07302
	5	-2670.97	39	-2674.08	36	6.21689	3	0.1015	1 Ka/Ks	0.07358
ruvC	1	-1600.18	41	-1605.32	38	10.2878	3	0.01627	3 Ka/Ks	0.64541	0.27796	0.30115
	2	-1605.73	41	-1610.94	38	10.4249	3	0.01528	3 Ka/Ks	0.66434	0.27838	0.28062
	3	-1646.14	41	-1649.44	38	6.59297	3	0.08607	1 Ka/Ks	0.21936
	4	-1609.22	41	-1616.47	38	14.5139	3	0.002283	3 Ka/Ks	0.64884	0.27164	0.27422
	5	-1601.92	41	-1605.32	38	6.80526	3	0.07837	1 Ka/Ks	0.21969
