# Supplementary material for: Signs of Neutralization in a Redundant Gene Involved in Homologous Recombination in Wolbachia Endosymbionts
Source: Genome Biol Evol. 2014 Sep 17;6(10):2654–64. doi: 10.1093/gbe/evu207 (PMC4224334; doi:10.1093/gbe/evu207)
Supplement: Supplementary Data [file supp_evu207_SupplTable_S6.xls]

## Sheet: Sheet1
Supplementary Table S6: Jackknifed selection analyses of 4 HR genes comparing a 3 Ka/Ks ratio model versus a 3 Ka/Ks ratio model with neutral foreground.
*5 tree topologies presented in Supplementary Figure S1
Genes	Tree*	Group with Ka/Ks forced to 1 (neutral)	Models	modèle précédent	Bestfit previous model		Likelihood Ratio Test			Best-fit model	Ka/Ks values of the best-fit model
			Neutral foreground 3 Ka/Ks		3 Ka/Ks
genes			lnl	df	lnl	df	ΔlnL	df	p-value		A	B insects	B isopods
addA_1	1	B insects	-8453.33	34	-8405.48	35	95.7071	1	< 0.001	3 Ka/Ks	0.21395	0.27663	0.18855
	2	B insects	-8520.27	34	-8472.33	35	95.8774	1	< 0.001	3 Ka/Ks	0.22137	0.27737	0.18577
	3	B insects	-8513.45	34	-8465.84	35	95.2334	1	< 0.001	3 Ka/Ks	0.21448	0.29036	0.17539
	4	B insects	-8564.35	34	-8514.03	35	100.649	1	< 0.001	3 Ka/Ks	0.21411	0.29104	0.19308
	5	B insects	-8526.41	34	-8478.55	35	95.7135	1	< 0.001	3 Ka/Ks	0.22091	0.27735	0.18591
addB	1	B insects	-9958.42	40	-9931.03	41	54.7778	1	< 0.001	3 Ka/Ks	0.33321	0.4452	0.39246
	2	B insects	-10179.2	40	-10152.1	41	54.3128	1	< 0.001	3 Ka/Ks	0.34337	0.44693	0.38909
	3	B insects	-9891.62	40	-9863.16	41	56.9146	1	< 0.001	3 Ka/Ks	0.33954	0.43127	0.39539
	4	B insects	-9946.85	40	-9919.86	41	53.9722	1	< 0.001	3 Ka/Ks	0.3339	0.44248	0.38212
	5	B insects	-10046.3	40	-10019.1	41	54.5014	1	< 0.001	3 Ka/Ks	0.32465	0.44639	0.39197
recO	1	A	-1962.02	36	-1958.12	37	7.79219	1	0.005247	3 Ka/Ks	0.30429	0.18217	0.28259
	2	A	-1964.92	36	-1960.91	37	8.01692	1	0.004634	3 Ka/Ks	0.29422	0.17987	0.2865
	3	A	-1964.91	36	-1961.05	37	7.71497	1	0.005476	3 Ka/Ks	0.30663	0.15793	0.28862
	4	A	-1964.91	36	-1961.05	37	7.71497	1	0.005476	3 Ka/Ks	0.30663	0.15793	0.28662
	5	A	-1962.02	36	-1958.12	37	7.79219	1	0.005247	3 Ka/Ks	0.30429	0.18217	0.28259
ruvA	1	B isopods	-1874.62	38	-1873.11	39	3.0097	1	0.08277	Neutral foreground	0.31593	0.21088	1
	2	B isopods	-1892.75	38	-1891.26	39	2.97988	1	0.08431	Neutral foreground	0.29863	0.21164	1
	3	B isopods	-1879.16	38	-1877.76	39	2.8085	1	0.09377	Neutral foreground	0.31475	0.21475	1
	4	B isopods	-1874.47	38	-1872.78	39	3.38782	1	0.06568	Neutral foreground	0.31461	0.21517	1
	5	B isopods	-1891.4	38	-1889.91	39	2.98858	1	0.08385	Neutral foreground	0.29883	0.21138	1
	1	A	-1881.59	38	-1873.11	39	16.9455	1	< 0.001	3 Ka/Ks	0.31662	0.21777	0.43818
	2	A	-1901.6	38	-1891.26	39	20.6794	1	< 0.001	3 Ka/Ks	0.2991	0.21859	0.4393
	3	A	-1886.29	38	-1877.76	39	17.0519	1	< 0.001	3 Ka/Ks	0.31543	0.22138	0.45492
	4	A	-1881.31	38	-1872.78	39	17.0541	1	< 0.001	3 Ka/Ks	0.31542	0.22277	0.42563
	5	A	-1900.26	38	-1889.91	39	20.7042	1	< 0.001	3 Ka/Ks	0.29937	0.21828	0.4393
	1	B insects	-1884.87	38	-1873.11	39	23.5057	1	< 0.001	3 Ka/Ks	0.31662	0.21777	0.43818
	2	B insects	-1902.81	38	-1891.26	39	23.0949	1	< 0.001	3 Ka/Ks	0.2991	0.21859	0.4393
	3	B insects	-1889.75	38	-1877.76	39	23.9708	1	< 0.001	3 Ka/Ks	0.31543	0.22138	0.45492
	4	B insects	-1884.57	38	-1872.78	39	23.5744	1	< 0.001	3 Ka/Ks	0.31542	0.22277	0.42563
	5	B insects	-1901.61	38	-1889.91	39	23.4071	1	< 0.001	3 Ka/Ks	0.29937	0.21828	0.4393
